# Supplementary material for: Therapeutically Induced Modulation of Collagen I-to-III Ratio Three Weeks After Rabbit Achilles Tendon Full Transection
Source: Biology (Basel). 2026 Jan 22;15(2):204. doi: 10.3390/biology15020204 (PMC12837842; doi:10.3390/biology15020204)
Supplement: Supplementary file 1 [file biology-15-00204-s001.zip]

Archive with 1 entries (1 files):
- biology-4078058-supplementary.pdf
